# Supplementary material for: Imaging Surrogates of Disease Activity in Neuromyelitis Optica Allow Distinction from Multiple Sclerosis
Source: PLoS One. 2015 Sep 18;10(9):e0137715. doi: 10.1371/journal.pone.0137715 (PMC4575169; doi:10.1371/journal.pone.0137715)
Supplement: S1 Dataset — Includes demographic details for patients and quantitative imaging data. (XLSX) [file pone.0137715.s001.xlsx]

## Sheet: Individual patient demographic
NMO
	Age*	Sex	Aquaporin-4 antibody status	Disease Duration/ months*	Previous Relapses**	Hand Dominance	Baseline EDSS	1 year EDSS
1	50	F	Positive	50	R+L ON	R	3.5	3.5
2	42	F	Positive	24	R ON, LETM	R	3.5	3.5
3	28	F	Positive	186	R+L ON	R	4	4
4	33	F	Positive	69	R+L ON, LETM, B	R	5.5	6
5	56	F	Positive	60	R+L ON, LETM	R	6	6
6	20	F	Positive	84	R+L ON, LETM	R	3.5	3.5
7	33	M	Positive	48	R+L ON, LETM	R	4	4
8	76	F	Positive	180	LETM	R	7.5	6.5
9	46	M	Positive	183	R+L ON, LETM	R	4	4
10	40	F	Positive	74	R+L ON, LETM	R	3.5	3.5
11	63	F	Positive	24	R+L ON	R	2	2
12	70	F	Positive	55	LETM	R	6	Did not attend
13	66	F	Positive	72	LETM	R	6	6
14	60	F	Positive	60	LETM	R	3	2
15	40	M	Positive	36	LETM	R	5	4.5
16	38	F	Positive	12	LETM, ON, B	R	6	Did not attend
17	50	F	Positive	48	LETM, B	R	6	6
18	46	F	Positive	16	ON, B, LETM	R	4	4.5

## Sheet: Individual demogrpahics 2 
MS
	Age*	Sex	Disease Duration/ months*	Previous Relapses**	Hand Dominance	Baseline EDSS	1 year EDSS
1	61	M	228	R+L ON, TM, B	L	5	5.5
2	49	F	54	ON, TM, B	R	1.5	1.5
3	30	F	120	L ON, TM, B	R	1	Did not attend
4	56	F	72	R ON, TM, B	R	5	4.5
5	29	F	36	TM, B	R	2	1.5
6	34	M	48	TM, ON, B	R	2	2.5
7	38	F	156	TM, B	R	1	1
8	40	M	72	TM, B	L	3.5	4
9	36	M	80	ON, TM, B	R	5	5
10	33	F	50	ON, TM, B	L	5	5
11	22	F	24	ON, B	R	0	Did not attend
12	34	F	26	ON, TM. B	R	2	1.5
13	60	F	240	TM, B	R	5	5
14	62	F	156	R ON, B	R	2	2
15	47	F	36	B, TM	R	4	4

## Sheet: Quantitative imaging group data
		Group mean values (SD)				Pairwise Comparisons (performed when ANCOVA showed between groups difference).
		Control	MS	NMO	ANCOVA F Score (p)	NMO vs Control	MS vs Control	NMO vs MS
Cross-sectional	Brain Volume/ mm3	1431785	1432448 (82061)	1440255	0.269	NS	NS	NS
		-75185		-66069	-0.765
	Thalamic volume/ mm3	9864.9 (602.5)	8749.6 (866.1)	9991.4 (552.7)	10.34 (<0.001)*	NS	p<0.001*	p<0.001*
	DTI of NAWM (FA)	0.473	0.443	0.454	5.021	NS	p=0.010*	NS
		-0.015	-0.029	-0.027	(0.011)*
	MWI of NAWM (MWF)	0.239	0.221	0.238	4.639	NS	p=0.013*	NS
		-0.005	-0.009	-0.008	(0.014)*
	Cervical spinal cord volume of NAT/ mm3	2945.7 (148.5)	2684.3 (252.3)	2848.7 (131.8)	5.48	NS	p=0.001*	p=0.041*
					(0.003)*
	Cervical cord MTCSF white:grey ratio of NAT/ mm3	0.847 (0.029)	0.887 (0.052)	0.833	0.033	NS	p=0.023*	p<0.001*
				-0.046	(0.01)*
Longitudinal	Percentage change in brain volume / mm3	0.068 (1.078)	-0.526 (1.135)	-0.222 (1.507)	1.089	-	-	-
					-0.38
	Change in thalamic Volume/ mm3	75.34 (143.1)	-136.24 (127.5)	158.54 (238.4)	9.272	NS	p=0.007*	p<0.001*
					(<0.01)*
